# Supplementary material for: Consumption Patterns of Processed Foods in Singapore—A Cross-Sectional Study
Source: Foods. 2022 Sep 9;11(18):2782. doi: 10.3390/foods11182782 (PMC9498269; doi:10.3390/foods11182782)
Supplement: Supplementary file 1 [file foods-11-02782-s001.zip]

Archive with 1 entries (1 files):
- foods-1831291-supplementary.pdf
